# Supplementary material for: Comparative Performance Evaluation of Continuous Monitoring Blood Culture Systems Using Simulated Septic Specimen
Source: Diagnostics (Basel). 2025 Feb 14;15(4):468. doi: 10.3390/diagnostics15040468 (PMC11854677; doi:10.3390/diagnostics15040468)
Supplement: Supplementary file 1 [file diagnostics-15-00468-s001.zip]

Archive with 1 entries (1 files):
- diagnostics-3436364-supplementary.pdf
